# Supplementary material for: Gene co-expression network based on part mutual information for gene-to-gene relationship and gene-cancer correlation analysis
Source: BMC Bioinformatics. 2022 May 24;23:194. doi: 10.1186/s12859-022-04732-9 (PMC9128248; doi:10.1186/s12859-022-04732-9)
Supplement: Supplementary file 2 — Additional file 2. Supplementary Table S1. PMI/PCC networks recall TR relationships. [file 12859_2022_4732_MOESM2_ESM.xlsx]

## Sheet: Sheet1
CancerSubtype	PMIRecall	PCCRecall	PMIZscore	PCCZscore
BRCA0000	9	9	7.103	4.551
BRCA0001	6	5	4.6	1.527
BRCA0002	6	8	3.959	2.76
BRCA0100	14	15	10.292	6.712
BRCA0101	3	4	0.281	3.566
BRCA0102	14	14	6.334	6.553
BRCA0110	12	9	6.184	3.971
BRCA0111	13	13	5.29	5.14
BRCA0112	12	9	6.749	5.44
COAD000	13	23	10.925	9.696
COAD010	12	21	7.003	7.786
COAD020	12	17	7.624	9.43
ESCA00	11	14	13.291	8.232
ESCA01	13	24	15.737	16.607
LUAD00	14	9	10.95	3.723
LUAD01	8	5	5.803	2.408
LUAD02	8	7	4.125	4.142
LUSC00	11	20	12.939	12.044
STAD00	6	6	5.413	4.163
STAD01	16	15	10.856	11.578
STAD02	9	11	5.965	6.06
