# Supplementary material for: Gene co-expression network based on part mutual information for gene-to-gene relationship and gene-cancer correlation analysis
Source: BMC Bioinformatics. 2022 May 24;23:194. doi: 10.1186/s12859-022-04732-9 (PMC9128248; doi:10.1186/s12859-022-04732-9)
Supplement: Supplementary file 3 — Additional file 3. Supplementary Table S2. PMI/PCC networks recall TFCoTR relationships. [file 12859_2022_4732_MOESM3_ESM.xlsx]

## Sheet: Sheet1
CancerSubtype	PMIRecall	PMIMiss	PMIWeight	PCCRecall	PCCMiss	PCCWeight	PMIRecallZscore	PMIWeightZscore	PCCRecallZscore	PCCWeightZscore	PMIOnlyRecall	Overlap	PCCOnlyRecall	Tstatistic	Pvalue
BRCA0000	233	55718	1.863	198	5910	1.419	5.364	2.034	4.373	0.092	142	91	107	2.8839	0.0041
BRCA0001	177	17713	1.588	140	3387	1.371	4.128	0.891	2.728	-0.909	86	91	49	1.814	0.0706
BRCA0002	149	13560	1.638	167	2531	1.341	3.476	1.609	3.864	-0.016	63	86	81	2.347	0.0195
BRCA0100	255	42337	1.945	252	4863	1.409	4.446	4.171	6.5	0.446	126	129	123	3.5488	0.0004
BRCA0101	480	230105	1.871	221	13045	1.833	3.316	1.52	3.262	1.377	341	139	82	0.3073	0.7587
BRCA0102	795	723856	1.913	393	33863	1.644	-0.12	2.878	0.246	0.9	576	219	174	2.6663	0.0078
BRCA0110	390	113319	2.021	319	18916	1.533	5.449	5.849	4.21	0.309	241	149	170	3.8623	0.0001
BRCA0111	597	243771	1.948	495	35179	1.646	6.255	3.407	5.654	0.448	391	206	289	3.1348	0.0018
BRCA0112	429	166923	1.944	262	18658	1.63	4.519	3.437	3.737	2.118	308	121	141	2.3423	0.0194
COAD000	383	48958	1.658	559	14888	1.612	6.697	1.02	6.566	2.626	137	246	313	0.5197	0.6034
COAD010	439	60872	1.729	505	11951	1.756	6.919	2.044	9.656	4.012	167	272	233	-0.268	0.7887
COAD020	247	34233	1.575	214	5628	1.341	4.946	0.813	3.207	-1.466	119	128	86	2.3553	0.0189
ESCA00	183	31334	1.765	191	7447	1.393	4.522	3.209	3.021	-0.36	103	80	111	2.4663	0.0141
ESCA01	392	148425	1.827	316	16493	1.478	8.817	3.994	5.165	0.602	255	137	179	3.1401	0.0018
LUAD00	544	262022	1.73	356	32217	1.539	5.929	2.772	2.3	0.547	376	168	188	2.0271	0.0429
LUAD01	653	345444	1.832	443	37457	1.56	6.774	3.17	4.848	-0.379	450	203	240	3.1098	0.0019
LUAD02	667	354326	1.994	401	33871	1.646	8.909	4.884	5.276	0.869	481	186	215	3.21	0.0014
LUSC00	158	27972	1.709	228	4749	1.36	3.543	1.742	4.121	-0.173	73	85	143	2.7908	0.0055
STAD00	275	47900	1.662	268	10645	1.399	6.853	1.672	7.446	-0.417	159	116	152	2.4349	0.0152
STAD01	586	259556	1.892	439	35142	1.592	7.289	6.847	3.062	1.956	399	187	252	2.6834	0.0074
STAD02	340	71408	1.638	376	19986	1.487	5.143	2.901	3.046	0.605	170	170	206	1.5616	0.1188
