# Supplementary material for: Gene co-expression network based on part mutual information for gene-to-gene relationship and gene-cancer correlation analysis
Source: BMC Bioinformatics. 2022 May 24;23:194. doi: 10.1186/s12859-022-04732-9 (PMC9128248; doi:10.1186/s12859-022-04732-9)
Supplement: Supplementary file 4 — Additional file 4. Supplementary Table S3. PMI/PCC networks recall miRCoTR relationships. [file 12859_2022_4732_MOESM4_ESM.xlsx]

## Sheet: Sheet1
CancerSubtype	PMIRecall	PMIMiss	PMIWeight	PCCRecall	PCCMiss	PCCWeight	PMIRecallZscore	PMIWeightZscore	PCCRecallZscore	PCCWeightZscore	PMIOnlyRecall	Overlap	PCCOnlyRecall	Tstatistic	Pvalue
BRCA0000	100	24409	3.43	85	2618	2	2.704	4.69	2.656	0.005	71	29	56	3.0078	0.003
BRCA0001	106	11268	2.4623	82	2266	2.1707	2.372	0.665	0.409	0.275	57	49	33	0.844	0.3997
BRCA0002	119	8992	3.2857	107	2015	2.4299	5.127	5.717	0.669	0.032	63	56	51	1.9738	0.0496
BRCA0100	146	22548	2.4178	121	2640	2.1818	4.294	1.238	3.367	3.381	74	72	49	0.6913	0.49
BRCA0101	473	167184	3.9471	292	13750	4.3151	11.025	5.33	8.204	2.571	270	203	89	-1.0332	0.3018
BRCA0102	718	432485	3.7632	475	31734	3.9832	10.984	6.958	7.68	7.184	451	267	208	-0.6741	0.5004
BRCA0110	317	62012	3.2902	301	14589	3.0066	11.261	5.535	8.117	3.004	182	135	166	1.1003	0.2716
BRCA0111	438	131225	3.7146	402	23371	3.3035	11.756	5.473	7.93	4.493	262	176	226	1.4394	0.1504
BRCA0112	277	76464	3.9892	210	11578	3.5524	10.197	7.263	6.927	4.111	188	89	121	1.0718	0.2843
COAD000	510	47352	3.2176	772	17671	3.544	15.988	4.699	10.7	6.969	149	361	411	-1.5626	0.1184
COAD010	443	56027	3.3341	575	14121	3.4226	8.784	6.015	8.321	5.354	163	280	295	-0.3473	0.7284
COAD020	189	23276	3.2381	140	4374	3.1857	4.61	3.851	0.371	3.698	109	80	60	0.1243	0.9011
ESCA00	188	23048	3.367	158	6591	2.8544	10.466	5.272	2.123	3.054	104	84	74	1.1718	0.2421
ESCA01	246	73274	3.4309	214	9470	2.8785	10.231	4.586	6.723	5.954	140	106	108	1.6463	0.1004
LUAD00	316	114094	3.3892	196	19318	3.1531	9.74	6.324	0.35	4.951	224	92	104	0.5372	0.5914
LUAD01	329	144943	3.3556	222	16877	2.2342	8.981	7.176	5.76	0.713	216	113	109	3.4228	0.0007
LUAD02	247	111056	2.9231	129	8889	2.1628	6.776	4.284	4.717	2.104	181	66	63	2.2296	0.0264
LUSC00	98	14404	3.0714	110	2762	2.2091	4.972	4.77	1.068	2.823	50	48	62	1.9385	0.0539
STAD00	235	36740	2.8511	231	10484	2.8571	8.009	2.875	4.876	1.904	123	112	119	-0.0226	0.982
STAD01	513	164157	2.9532	487	31708	2.883	13.528	5.637	8.446	3.278	300	213	274	0.3651	0.7151
STAD02	356	57695	3.2556	389	19325	3.329	12.574	3.805	4.97	3.781	176	180	209	-0.2266	0.8208
