# Supplementary material for: Gene co-expression network based on part mutual information for gene-to-gene relationship and gene-cancer correlation analysis
Source: BMC Bioinformatics. 2022 May 24;23:194. doi: 10.1186/s12859-022-04732-9 (PMC9128248; doi:10.1186/s12859-022-04732-9)
Supplement: Supplementary file 5 — Additional file 5. Supplementary Table S4. PMI/PCC networks recall SCGD relationships. [file 12859_2022_4732_MOESM5_ESM.xlsx]

## Sheet: Sheet1
CancerSubtype	PMIRecall	PMIMeanDistance	PCCRecall	PCCMeanDistance	PMIRecallZscore	PMIMeanDistanceZscore	PCCRecallZscore	PCCMeanDistanceZscore	PMIOnlyRecall	Overlap	PCCOnlyRecall	Tstatistic	Pvalue
BRCA0000	259	7933577	105	22519980	27.442	-6.16	5.535	-4.16	208	51	54	-5.3924	0
BRCA0001	125	18172360	65	33617824	10.801	-5.027	4.045	-2.286	85	40	25	-2.9492	0.0036
BRCA0002	134	19797386	97	34324582	11.904	-5.001	5.062	-2.782	80	54	43	-3.5185	0.0005
BRCA0100	227	16423300	144	32794782	17.942	-5.49	8	-3.468	145	82	62	-4.3102	0
BRCA0101	357	22590457	96	46751561	29.321	-6.103	6.645	-1.518	298	59	37	-5.6477	0
BRCA0102	698	20630705	210	42316505	45.534	-9.669	9.441	-3.217	569	129	81	-6.749	0
BRCA0110	378	18151290	188	38201299	32.841	-6.999	10.554	-3.745	271	107	81	-5.8326	0
BRCA0111	590	15238216	308	30945979	46.058	-7.155	18.833	-4.552	437	153	155	-6.3663	0
BRCA0112	484	13190935	174	29123743	42.592	-7.925	13.664	-3.36	382	102	72	-5.5016	0
COAD000	234	30519825	244	41134904	13.351	-4.6	7.721	-3.361	116	118	126	-2.5107	0.0124
COAD010	249	26111043	208	36798603	15.556	-5.424	6.421	-4.103	128	121	87	-2.7207	0.0068
COAD020	200	30139725	167	36107742	17.105	-4.12	13.98	-2.257	92	108	59	-1.2269	0.2206
ESCA00	223	17013425	191	28582520	21.194	-5.389	11.095	-4.344	132	91	100	-3.1278	0.0019
ESCA01	511	12032283	257	28735695	47.102	-8.3	17.667	-4.174	378	133	124	-6.4143	0
LUAD00	556	19344388	259	41373573	47.014	-7.713	14.497	-2.602	417	139	120	-7.5199	0
LUAD01	724	13722220	300	26791560	56.745	-7.714	19.627	-5.614	548	176	124	-6.2313	0
LUAD02	822	11312701	356	22269020	81.98	-8.752	27.169	-6.157	629	193	163	-6.0294	0
LUSC00	246	20053442	227	34334215	24.039	-5.215	17.015	-3.502	134	112	115	-3.7556	0.0002
STAD00	235	19471128	166	27336007	23.791	-5.997	10.107	-4.969	140	95	71	-2.2028	0.0282
STAD01	596	15449679	272	30837440	38.492	-8.588	11.31	-4.893	438	158	114	-6.1128	0
STAD02	286	23958458	247	33706826	20.993	-5.6	10.004	-3.707	171	115	132	-2.8994	0.0039
