# Supplementary material for: Gene co-expression network based on part mutual information for gene-to-gene relationship and gene-cancer correlation analysis
Source: BMC Bioinformatics. 2022 May 24;23:194. doi: 10.1186/s12859-022-04732-9 (PMC9128248; doi:10.1186/s12859-022-04732-9)
Supplement: Supplementary file 6 — Additional file 6. Supplementary Table S5. PMI/PCC networks recall PPI relationships. [file 12859_2022_4732_MOESM6_ESM.xlsx]

## Sheet: Sheet1
CancerSubtype	PMIRcall	PMIMiss	PCCRecall	PCCMiss	PMIRecallZscore	PCCRecallZscore
BRCA0000	29	204	13	47	27.862	9.344
BRCA0001	15	69	7	26	17.741	7.032
BRCA0002	21	79	19	35	25.852	10.993
BRCA0100	33	150	24	51	32.864	11.034
BRCA0101	22	693	6	33	17.147	6.645
BRCA0102	48	1210	26	83	42.108	27.935
BRCA0110	40	347	26	72	36.586	23.249
BRCA0111	51	557	38	100	47.956	26.856
BRCA0112	41	480	24	53	36.404	25.699
COAD000	14	129	10	42	13	6.424
COAD010	20	252	7	43	15.5	4.635
COAD020	39	384	18	51	24.526	12.22
ESCA00	14	75	7	32	25.641	7.735
ESCA01	59	691	33	78	44.965	26.039
LUAD00	83	1292	52	360	53.135	25.447
LUAD01	70	1279	61	383	45.719	30.595
LUAD02	84	1570	57	422	54.576	23.349
LUSC00	30	145	12	33	34.766	8.28
STAD00	21	102	11	38	33.841	14.824
STAD01	37	428	16	82	38.235	13.249
STAD02	42	389	18	88	34.76	12.729
