# Supplementary material for: Gene co-expression network based on part mutual information for gene-to-gene relationship and gene-cancer correlation analysis
Source: BMC Bioinformatics. 2022 May 24;23:194. doi: 10.1186/s12859-022-04732-9 (PMC9128248; doi:10.1186/s12859-022-04732-9)
Supplement: Supplementary file 7 — Additional file 7. Supplementary Table S6. Zscores of PMI networks recall CoCNV relationship. [file 12859_2022_4732_MOESM7_ESM.xlsx]

## Sheet: Sheet1
CancerSubtype	GG-Recall	LL-Recall	GL-Recall	LG-Recall	GG-SampleRatio	LL-SampleRatio	GL-SampleRatio	LG-SampleRatio	GG-Weight	LL-Weight	GL-Weight	LG-Weight
	Zscore	Zscore	Zscore	Zscore	Zscore	Zscore	Zscore	Zscore	Zscore	Zscore	Zscore	Zscore
BRCA0000	5.794	2.928	-8.082	-7.101	11.975	9.926	-3.227	-0.538	11.667	9.828	-3.571	-0.625
BRCA0001	3.231	1.961	-2.373	-2.842	5.807	3.449	-3.609	-2.453	5.221	4.066	-3.893	-2.802
BRCA0002	7.055	7.575	-1.882	3.577	4.881	5.289	-3.108	0.241	4.182	5.058	-4.046	-0.21
BRCA0100	5.691	7.895	-4.966	-0.028	8.674	8.147	-4.776	3.161	8.219	7.854	-5.344	1.756
BRCA0101	0.703	6.977	-8.845	-10.707	10.011	11.208	-3.749	0.823	12.464	11.106	-4.901	0.124
BRCA0102	6.135	8.161	-13.97	-9.588	18.441	19.653	-4.662	2.128	19.168	19.632	-5.529	0.301
BRCA0110	7.991	9.63	-5.325	-3.698	10.191	16.764	-4.235	-4.897	11.008	16.745	-4.366	-4.995
BRCA0111	7.361	6.298	-11.475	-9.892	19.935	22.29	-4.335	-1.952	20.684	22.484	-4.458	-1.89
BRCA0112	5.748	9.387	-8.984	-10.147	15.35	20.638	-6.14	-3.644	16.703	20.438	-6.729	-4.179
COAD000	14.607	10.012	8.027	5.611	2.634	0.096	2.269	-5.7	2.443	0.006	1.782	-5.92
COAD010	3.795	5.206	0.748	-2.114	3.551	4.19	1.175	-2.638	3.24	4.011	0.44	-2.799
COAD020	8.388	5.42	1.226	-0.278	3.918	4.377	1.1	-0.394	4.007	6.976	0.856	-0.73
ESCA00	8.991	8.516	2.38	1.209	7.858	8.096	0.361	-2.273	8.314	8.473	-0.312	-2.512
ESCA01	10.43	12.541	-6.845	-7.933	13.16	20.248	-3.152	-4.677	13.368	20.637	-3.629	-5.595
LUAD00	8.106	6.959	-4.535	-5.921	16.553	18.083	-2.504	-5.128	16.991	18.312	-2.597	-5.217
LUAD01	9.488	10.276	-7.866	-7.866	20.335	21.454	-4.448	-5.234	20.675	22.129	-4.472	-5.043
LUAD02	7.301	8.801	-16.8	-15.789	27.802	28.611	-6.474	-4.772	27.691	28.584	-6.19	-4.872
LUSC00	6.375	6.996	-0.393	-0.044	6.273	9.868	-4.821	1.148	5.925	9.929	-4.777	1.03
STAD00	6.764	5.998	-0.067	-0.479	8.34	6.002	-0.901	-2.694	8.673	6.336	-0.905	-2.725
STAD01	11.126	10.508	-2.027	-2.385	17.426	17.045	-4.343	-4.83	18.26	17.235	-4.815	-5.266
STAD02	8.67	1.873	0.898	1.929	6.332	5.22	-2.463	-1.657	6.476	6.964	-3.211	-1.372
