# Supplementary material for: Gene co-expression network based on part mutual information for gene-to-gene relationship and gene-cancer correlation analysis
Source: BMC Bioinformatics. 2022 May 24;23:194. doi: 10.1186/s12859-022-04732-9 (PMC9128248; doi:10.1186/s12859-022-04732-9)
Supplement: Supplementary file 8 — Additional file 8. Supplementary Table S7. Zscores of PCC networks recall CoCNV relationships. [file 12859_2022_4732_MOESM8_ESM.xlsx]

## Sheet: Sheet1
CancerSubtype	GG-Recall	LL-Recall	GL-Recall	LG-Recall	GG-SampleRatio	LL-SampleRatio	GL-SampleRatio	LG-SampleRatio	GG-Weight	LL-Weight	GL-Weight	LG-Weight
	Zscore	Zscore	Zscore	Zscore	Zscore	Zscore	Zscore	Zscore	Zscore	Zscore	Zscore	Zscore
BRCA0000	3.008	-3.898	-4.463	-0.919	4.396	3.334	-0.997	2.93	4.711	3.285	-0.798	2.923
BRCA0001	4.49	-0.657	-0.352	-0.486	3.511	-1.633	-0.198	-0.71	3.165	-1.565	-0.239	-0.84
BRCA0002	6.035	5.75	2.957	4.694	2.438	-0.236	-0.764	-1.472	2.246	0.021	-0.669	-0.722
BRCA0100	1.589	3.754	-4.73	-0.641	1.924	-0.941	-2.116	0.88	1.245	-1.22	-2.169	0.336
BRCA0101	0.082	2.806	-2.936	-2.229	1.968	0.094	-1.07	-0.017	1.832	0.925	-1.991	-0.368
BRCA0102	1.979	3.896	-4.598	2.655	4.209	7.532	-3.271	4.024	3.886	7.412	-4.208	3.099
BRCA0110	7.255	5.891	0.57	3.94	4.93	0.675	-5.09	-0.894	4.632	0.614	-4.923	-0.892
BRCA0111	4.208	-0.054	-7.531	-2.381	8.491	7.093	-3.768	2.666	9.259	7.05	-3.513	3.383
BRCA0112	6.326	5.8	-0.006	0.28	5.246	4.483	-2.577	0.86	5.215	4.588	-3.043	0.742
COAD000	8.697	8.325	6.103	4.295	0.163	0.14	2.655	-2.348	-0.057	-0.091	2.161	-2.663
COAD010	3.849	3.151	4.759	-1.105	2.247	0.841	0.647	-1.961	1.769	0.865	0.32	-2.271
COAD020	3.721	1.968	-0.434	-0.703	2.54	1.366	2.702	-0.486	2.805	2.203	3.229	1.144
ESCA00	5.79	5.325	3.807	1.143	5.669	1.808	1.229	-2.011	5.736	1.983	1.062	-1.928
ESCA01	9.691	10.342	4.007	5.914	-1.488	2.723	-1.999	-2.191	-2.047	2.723	-2.84	-3.14
LUAD00	-1.478	0.394	-2.497	-4.37	5.686	11.361	1.163	-1.179	5.796	11.272	1.316	-0.714
LUAD01	10.028	7.291	2.022	2.846	4.503	6.033	-1.756	-1.754	4.851	6.473	-2.203	-1.59
LUAD02	6.188	3.647	-4.006	-1.519	8.883	7.875	-7.107	-1.084	8.181	7.625	-7.244	-0.831
LUSC00	8.739	8.972	7.72	7.366	0.116	0.098	-4.945	0.027	-0.43	0.101	-5.126	-0.116
STAD00	6.343	4.258	3.569	3.911	5.919	-1.589	0.85	-2.791	5.82	-1.554	1.033	-2.826
STAD01	6.602	6.845	3.561	3.81	2.003	1.689	-2.688	-3.482	2.454	1.747	-2.389	-3.663
STAD02	5.715	1.501	0.957	3.936	4.209	-1.708	-3.366	-1.248	4.343	-0.937	-3.756	-1.347
