# Supplementary material for: Gene co-expression network based on part mutual information for gene-to-gene relationship and gene-cancer correlation analysis
Source: BMC Bioinformatics. 2022 May 24;23:194. doi: 10.1186/s12859-022-04732-9 (PMC9128248; doi:10.1186/s12859-022-04732-9)
Supplement: Supplementary file 9 — Additional file 9. Supplementary Table S8. PMI/PCC networks recall CoCNV GG relationships. [file 12859_2022_4732_MOESM9_ESM.xlsx]

## Sheet: Sheet1
CancerSubtype	PMIOnlyRecall	Overlap	PCCOnlyRecall	SampleRatioTstatistic	SampleRatioPvalue	WeightTstatistic	WeightPvalue
BRCA0000	542	385	532	4.3843	0	4.5014	0
BRCA0001	331	429	261	2.3683	0.018	2.428	0.0153
BRCA0002	311	506	401	1.5765	0.1151	2.5346	0.0113
BRCA0100	509	643	611	4.5616	0	5.1757	0
BRCA0101	763	311	223	3.9717	0.0001	4.0682	0
BRCA0102	1710	978	758	5.2042	0	5.0219	0
BRCA0110	874	665	895	5.3421	0	5.4844	0
BRCA0111	1148	811	1064	4.463	0	4.6446	0
BRCA0112	926	499	567	5.6005	0	5.4071	0
COAD000	617	1257	1668	3.0461	0.0023	3.041	0.0024
COAD010	593	978	1006	1.0227	0.3065	1.0641	0.2873
COAD020	241	224	229	-0.011	0.9912	-0.1746	0.8614
ESCA00	568	551	697	2.6138	0.009	2.9826	0.0029
ESCA01	935	686	923	10.0531	0	8.7041	0
LUAD00	1237	779	1109	6.6208	0	6.6871	0
LUAD01	1299	808	1032	7.6626	0	6.9513	0
LUAD02	1336	673	862	5.7665	0	5.3472	0
LUSC00	431	515	931	4.3826	0	4.6489	0
STAD00	653	530	707	2.6428	0.0083	2.9168	0.0036
STAD01	1409	1031	1393	8.8643	0	9.1531	0
STAD02	660	683	950	0.9413	0.3466	1.0877	0.2768
