# Supplementary material for: Gene co-expression network based on part mutual information for gene-to-gene relationship and gene-cancer correlation analysis
Source: BMC Bioinformatics. 2022 May 24;23:194. doi: 10.1186/s12859-022-04732-9 (PMC9128248; doi:10.1186/s12859-022-04732-9)
Supplement: Supplementary file 10 — Additional file 10. Supplementary Table S9. PMI/PCC networks recall CoCNV LL relationships. [file 12859_2022_4732_MOESM10_ESM.xlsx]

## Sheet: Sheet1
CancerSubtype	PMIOnlyRecall	Overlap	PCCOnlyRecall	SampleRatioTstatistic	SampleRatioPvalue	WeightTstatistic	WeightPvalue
BRCA0000	503	330	441	6.1244	0	6.2078	0
BRCA0001	295	365	219	2.8069	0.0051	3.0609	0.0023
BRCA0002	324	486	388	3.4964	0.0005	3.483	0.0005
BRCA0100	504	677	597	4.7968	0	4.839	0
BRCA0101	972	512	298	5.7746	0	5.3965	0
BRCA0102	1622	933	691	5.9178	0	6.1094	0
BRCA0110	857	642	855	6.8404	0	6.8763	0
BRCA0111	1098	702	911	7.0062	0	7.0805	0
BRCA0112	925	492	543	6.5268	0	6.6515	0
COAD000	584	1174	1625	1.2986	0.1941	1.5549	0.12
COAD010	532	888	871	3.3612	0.0008	3.5274	0.0004
COAD020	113	130	99	0.3906	0.6963	1.2291	0.2196
ESCA00	546	525	670	3.574	0.0004	3.6806	0.0002
ESCA01	920	663	906	7.4342	0	7.5995	0
LUAD00	1181	767	1078	4.6788	0	4.7435	0
LUAD01	1242	738	920	8.4611	0	8.3625	0
LUAD02	1299	643	792	7.867	0	8.2611	0
LUSC00	436	523	942	5.7097	0	5.8156	0
STAD00	646	511	673	4.7479	0	4.8487	0
STAD01	1331	967	1305	8.5749	0	8.4315	0
STAD02	516	449	666	5.4804	0	5.374	0
