# Supplementary material for: Gene co-expression network based on part mutual information for gene-to-gene relationship and gene-cancer correlation analysis
Source: BMC Bioinformatics. 2022 May 24;23:194. doi: 10.1186/s12859-022-04732-9 (PMC9128248; doi:10.1186/s12859-022-04732-9)
Supplement: Supplementary file 11 — Additional file 11. Supplementary Table S10. Zscores of PMI/PCC networks recall CoDM relationships. [file 12859_2022_4732_MOESM11_ESM.xlsx]

## Sheet: Sheet1
CancerSubtype	PMI-HH	PCC3-HH	PMI-LL	PCC3-LL	PMI-HL	PCC3-HL	PMI-LH	PCC3-LH
BRCA0000	1.932	-3.98	1.47	-0.804	-3.734	-4.847	1.791	-2.127
BRCA0001	0.706	-1.93	-1.972	-1.538	-4.439	-3.178	-2.723	-3.308
BRCA0002	-1.305	-4.283	-0.941	-2.833	-2.77	-3.893	-1.053	-2.997
BRCA0100	3.048	-1.642	1.533	1.652	-3.522	-2.725	0.453	-1.131
BRCA0101	4.928	6.091	3.103	4.417	0.233	4.019	-0.027	0.198
BRCA0110	5.688	4.112	4.058	3.621	-1.369	-3.663	-0.245	-1.849
BRCA0111	0.988	1.368	2.024	6.007	-2.382	-4.136	-0.97	-2.742
BRCA0112	4.784	-1.668	4.203	1.563	-0.017	-3.163	0.602	-1.502
COAD000	9.337	4.474	-0.321	9.84	2.794	6.71	1.032	4.121
COAD010	7.717	6.201	-3.305	4.706	-1.247	5.619	-1.049	2.315
COAD020	2.868	-2.939	1.053	-1.624	-2.853	-5.478	-2.086	-3.694
ESCA00	3.85	-1.07	-1.859	-2.415	-1.739	-2.56	-2.892	-1.588
ESCA01	4.492	1.973	0.773	-0.587	-1.138	-0.782	-0.149	-0.949
LUAD00	3.793	-0.712	3.668	4.322	-3.853	-3.803	-2.071	-2.032
LUAD01	5.681	2.027	6.88	3.998	-1.313	-2.871	-1.265	-0.95
LUAD02	4.091	-0.43	7.979	8.731	-0.883	-3.023	-0.371	-3.329
LUSC00	3.181	-2.954	0.621	-2.203	-2.214	-4.584	1.363	-0.93
STAD00	3.571	10.673	0.997	1.718	-0.585	2.659	1.152	6.137
STAD01	2.878	7.019	1.367	0.481	-2.555	-0.573	-2.12	0.639
STAD02	4.863	-1.011	1.071	-4.784	-3.525	-5.924	-0.605	-4.103
