# Supplementary material for: Gene co-expression network based on part mutual information for gene-to-gene relationship and gene-cancer correlation analysis
Source: BMC Bioinformatics. 2022 May 24;23:194. doi: 10.1186/s12859-022-04732-9 (PMC9128248; doi:10.1186/s12859-022-04732-9)
Supplement: Supplementary file 12 — Additional file 12. Supplementary Table S11. PMI/PCC networks recall CoDM HH relationships. [file 12859_2022_4732_MOESM12_ESM.xlsx]

## Sheet: Sheet1
CancerSubtype	PMIOnlyRecall	Overlap	PCCOnlyRecall	WeightTstatistic	WeightPvalue
BRCA0000	508	369	512	3.8202	0.0001
BRCA0001	358	464	298	1.4156	0.1571
BRCA0002	328	544	439	2.8016	0.0051
BRCA0100	529	719	668	1.938	0.0527
BRCA0101	1086	583	338	-1.5524	0.1207
BRCA0110	841	649	878	2.4266	0.0153
BRCA0111	1120	834	1106	3.1886	0.0014
BRCA0112	893	507	578	3.1234	0.0018
COAD000	635	1296	1745	1.264	0.2063
COAD010	694	1271	1218	-1.0094	0.3128
COAD020	549	588	530	2.4634	0.0138
ESCA00	569	576	727	2.5146	0.012
ESCA01	882	712	929	1.7897	0.0736
LUAD00	1075	678	952	3.7877	0.0002
LUAD01	1093	662	797	2.2752	0.023
LUAD02	1070	525	640	3.4019	0.0007
LUSC00	421	556	985	2.724	0.0065
STAD00	634	529	685	-0.9164	0.3596
STAD01	1393	1099	1457	1.1442	0.2526
STAD02	844	906	1231	3.3725	0.0008
