# Supplementary material for: Gene co-expression network based on part mutual information for gene-to-gene relationship and gene-cancer correlation analysis
Source: BMC Bioinformatics. 2022 May 24;23:194. doi: 10.1186/s12859-022-04732-9 (PMC9128248; doi:10.1186/s12859-022-04732-9)
Supplement: Supplementary file 13 — Additional file 13. Supplementary Table S12. PMI/PCC networks recall CoDM HL relationships. [file 12859_2022_4732_MOESM13_ESM.xlsx]

## Sheet: Sheet1
CancerSubtype	PMIOnlyRecall	Overlap	PCCOnlyRecall	WeightTstatistic	WeightPvalue
BRCA0000	465	313	446	2.951	0.0032
BRCA0001	306	368	238	1.5866	0.1128
BRCA0002	253	335	254	2.4033	0.0164
BRCA0100	459	576	565	1.5624	0.1183
BRCA0101	1001	532	311	-0.6654	0.5058
BRCA0110	798	622	831	3.2853	0.001
BRCA0111	1083	741	990	3.437	0.0006
BRCA0112	801	413	482	3.1719	0.0015
COAD000	607	1276	1703	0.6623	0.5078
COAD010	655	1204	1179	0.4234	0.672
COAD020	489	499	467	2.8962	0.0038
ESCA00	509	483	611	3.039	0.0024
ESCA01	815	671	871	1.7857	0.0743
LUAD00	935	535	767	3.8693	0.0001
LUAD01	1031	566	668	3.34	0.0008
LUAD02	1021	491	553	3.838	0.0001
LUSC00	392	528	923	2.5744	0.0101
STAD00	597	523	675	0.4995	0.6175
STAD01	1330	1026	1348	2.1098	0.0349
STAD02	787	834	1129	3.6187	0.0003
