# Supplementary material for: Gene co-expression network based on part mutual information for gene-to-gene relationship and gene-cancer correlation analysis
Source: BMC Bioinformatics. 2022 May 24;23:194. doi: 10.1186/s12859-022-04732-9 (PMC9128248; doi:10.1186/s12859-022-04732-9)
Supplement: Supplementary file 14 — Additional file 14. Supplementary Table S13. PMI/PCC networks recall CoDM LH relationships. [file 12859_2022_4732_MOESM14_ESM.xlsx]

## Sheet: Sheet1
CancerSubtype	PMIOnlyRecall	Overlap	PCCOnlyRecall	WeightTstatistic	WeightPvalue
BRCA0000	462	301	412	3.2949	0.001
BRCA0001	299	328	225	3.841	0.0001
BRCA0002	251	313	275	3.5541	0.0004
BRCA0100	465	554	550	2.0792	0.0377
BRCA0101	1020	489	299	-0.0476	0.9621
BRCA0110	816	610	829	2.7735	0.0056
BRCA0111	1076	732	987	3.3464	0.0008
BRCA0112	832	412	448	2.5691	0.0103
COAD000	605	1261	1676	1.4581	0.1449
COAD010	662	1243	1179	1.0561	0.291
COAD020	506	537	487	2.7026	0.0069
ESCA00	513	515	636	3.2439	0.0012
ESCA01	812	642	850	2.9101	0.0036
LUAD00	965	547	772	4.1685	0
LUAD01	1026	558	695	3.7739	0.0002
LUAD02	1065	512	616	4.038	0.0001
LUSC00	384	519	914	3.1115	0.0019
STAD00	604	519	681	0.7728	0.4397
STAD01	1324	1023	1367	2.9483	0.0032
STAD02	798	849	1159	3.0693	0.0022
