# Supplementary material for: Gene co-expression network based on part mutual information for gene-to-gene relationship and gene-cancer correlation analysis
Source: BMC Bioinformatics. 2022 May 24;23:194. doi: 10.1186/s12859-022-04732-9 (PMC9128248; doi:10.1186/s12859-022-04732-9)
Supplement: Supplementary file 15 — Additional file 15. Supplementary Table S14.PMI/PCC networks recall CoDM LL relationships. [file 12859_2022_4732_MOESM15_ESM.xlsx]

## Sheet: Sheet1
CancerSubtype	PMIOnlyRecall	Overlap	PCCOnlyRecall	WeightTstatistic	WeightPvalue
BRCA0000	446	272	387	2.9167	0.0036
BRCA0001	262	258	185	5.0487	0
BRCA0002	208	211	170	3.6727	0.0003
BRCA0100	430	494	483	2.3344	0.0197
BRCA0101	966	461	284	3.5054	0.0005
BRCA0110	786	585	790	3.6295	0.0003
BRCA0111	1062	671	913	3.3857	0.0007
BRCA0112	783	367	404	3.3872	0.0007
COAD000	576	1250	1659	1.715	0.0864
COAD010	626	1216	1162	2.5764	0.01
COAD020	461	458	417	2.5791	0.01
ESCA00	495	478	591	5.8312	0
ESCA01	858	679	899	4.1083	0
LUAD00	925	500	666	4.4277	0
LUAD01	1056	536	638	3.6936	0.0002
LUAD02	1103	523	620	4.0523	0.0001
LUSC00	410	553	967	3.2872	0.001
STAD00	591	525	683	4.4303	0
STAD01	1310	985	1308	4.9905	0
STAD02	750	796	1087	4.3158	0
