# Supplementary material for: Gene co-expression network based on part mutual information for gene-to-gene relationship and gene-cancer correlation analysis
Source: BMC Bioinformatics. 2022 May 24;23:194. doi: 10.1186/s12859-022-04732-9 (PMC9128248; doi:10.1186/s12859-022-04732-9)
Supplement: Supplementary file 16 — Additional file 16. Supplementary Table S15. PMI recalled CoCNV survival analysis. [file 12859_2022_4732_MOESM16_ESM.xlsx]

## Sheet: Sheet1
CancerSubtype	CNVSample	GenePairs	Genes	SignificantGenePairs	SignificantGenes	SignificantFactors
BRCA0000	112	930	708	35	64	36
BRCA0100	65	1261	669	4	7	4
BRCA0110	366	1555	995	193	254	211
BRCA0111	118	2082	1327	13	21	13
BRCA0112	98	1523	1117	33	48	33
COAD000	248	1920	732	95	125	114
COAD010	67	2002	810	11	17	11
COAD020	59	813	481	0	0	0
ESCA00	88	1153	649	17	30	17
ESCA01	96	1685	1219	30	52	31
LUAD00	89	2216	1482	33	49	33
LUAD01	78	2227	1572	53	81	53
LUAD02	63	2111	1556	8	16	8
LUSC00	479	961	592	99	134	145
STAD00	294	1186	726	69	97	88
STAD01	63	2606	1580	6	9	6
STAD02	83	1800	951	0	0	0
