# Supplementary material for: Gene co-expression network based on part mutual information for gene-to-gene relationship and gene-cancer correlation analysis
Source: BMC Bioinformatics. 2022 May 24;23:194. doi: 10.1186/s12859-022-04732-9 (PMC9128248; doi:10.1186/s12859-022-04732-9)
Supplement: Supplementary file 17 — Additional file 17. Supplementary Table S16. PMI recalled CoDM survival analysis. [file 12859_2022_4732_MOESM17_ESM.xlsx]

## Sheet: 6
CancerSubtype	DMSample	GenePairs	Genes	GenePairCoDM	SignificantGenePairs	SignificantGenes	SignificantFactors
BRCA0000	83	597	561	1226	25	47	26
BRCA0100	49	889	546	1663	0	0	0
BRCA0110	253	1230	859	2819	114	156	134
BRCA0111	98	1712	1185	4047	61	98	67
BRCA0112	64	1236	972	2791	167	215	209
COAD000	162	1621	643	4541	144	151	159
COAD010	41	1668	703	4230	0	0	0
COAD020	41	909	508	1803	4	8	4
ESCA00	89	731	502	1484	156	195	171
ESCA01	96	1166	929	2761	242	273	318
LUAD00	69	1327	1123	2867	118	173	129
LUAD01	68	1261	1152	2753	65	104	66
LUAD02	48	1400	1222	2919	32	54	35
LUSC00	352	546	422	1128	75	104	87
STAD00	271	866	583	2142	136	176	157
STAD01	56	1989	1314	4557	219	289	240
STAD02	68	1292	770	2762	73	103	78
