# Supplementary material for: Gene co-expression network based on part mutual information for gene-to-gene relationship and gene-cancer correlation analysis
Source: BMC Bioinformatics. 2022 May 24;23:194. doi: 10.1186/s12859-022-04732-9 (PMC9128248; doi:10.1186/s12859-022-04732-9)
Supplement: Supplementary file 18 — Additional file 18. Supplementary Table S17. Cox multivariate analysis for BRCA0000 and BRCA0112. [file 12859_2022_4732_MOESM18_ESM.xlsx]

## Sheet: Sheet1
Covariate/Statistics	BRCA0000OnlyClinical	BRCA0000WithCoCNV	BRCA0112OnlyClinical	BRCA0112WithCoCNV
Pathologic_M (p-value)	0.96	0.66	0.69	0.45
Pathologic_N (p-value)	0.16	0.23	0.84	0.31
Pathologic_T (p-value)	0.99	0.78	0.24	0.46
Pathologic_stage (p-value)	0.94	0.97	0.67	0.57
Age_at_initial_pathologic_diagnosis (p-value)	0.4	0.39	0.55	0.25
CoCNV (p-value)	Not used	0.01	Not used	0.02
Events/Total observations	6/93	6/89	5/95	5/94
Partial AIC	42.57	29.41	36.78	25.61
Concordance	0.89	0.97	0.8	0.95
