# Supplementary material for: Gene co-expression network based on part mutual information for gene-to-gene relationship and gene-cancer correlation analysis
Source: BMC Bioinformatics. 2022 May 24;23:194. doi: 10.1186/s12859-022-04732-9 (PMC9128248; doi:10.1186/s12859-022-04732-9)
Supplement: Supplementary file 19 — Additional file 19. Supplementary Table S18. Cox multivariate analysis for LUSC00. [file 12859_2022_4732_MOESM19_ESM.xlsx]

## Sheet: Sheet1
Covariant/Statistics	LUSC00OnlyClinical	LUSC00WithCoCNV	LUSC00WithCoDM	LUSC00WithBoth	LUSC00WithSum
Pathologic_M (p-value)	0.01	0.02	0.01	0.02	0.02
Pathologic_N (p-value)	0.55	0.06	0.37	0.04	0.27
Pathologic_T (p-value)	0.11	0.01	0.08	0.01	0.07
Pathologic_stage (p-value)	0.2	0.59	0.03	1	0.06
Age_at_initial_pathologic_diagnosis (p-value)	0.49	0.62	0.61	0.77	0.73
Gender (p-value)	0.23	0.27	0.83	0.57	0.6
CoCNV (p-value)	Not used	<0.005	Not used	<0.005	<0.005
CoDM (p-value)	Not used	Not used	<0.005	<0.005
Events/Total observations	84/409	83/406	61/291	60/288	60/288
Partial AIC	851.54	794.86	537.94	507.23	520.46
Concordance	0.7	0.8	0.8	0.85	0.82
