# Supplementary material for: Gene co-expression network based on part mutual information for gene-to-gene relationship and gene-cancer correlation analysis
Source: BMC Bioinformatics. 2022 May 24;23:194. doi: 10.1186/s12859-022-04732-9 (PMC9128248; doi:10.1186/s12859-022-04732-9)
Supplement: Supplementary file 20 — Additional file 20 Supplementary Table S19. The p-value distribution of randomly subsampled LUSC00 Cox multivariate models using only clinical covariates. [file 12859_2022_4732_MOESM20_ESM.xlsx]

## Sheet: Sheet1
Covariate	PvalueMean	PvalueStd
age_at_initial_pathologic_diagnosis	0.584796	0.249601
gender	0.325011	0.196923
pathologic_M	0.0379463	0.0561311
pathologic_N	0.551476	0.249948
pathologic_T	0.20538	0.171749
pathologic_stage	0.343953	0.247069
