# Supplementary material for: Gene co-expression network based on part mutual information for gene-to-gene relationship and gene-cancer correlation analysis
Source: BMC Bioinformatics. 2022 May 24;23:194. doi: 10.1186/s12859-022-04732-9 (PMC9128248; doi:10.1186/s12859-022-04732-9)
Supplement: Supplementary file 21 — Additional file 21 Supplementary Table S20. The p-value distribution of randomly subsampled LUSC00 Cox multivariate modules using clinical covariates and both CoCNV and CoDM scores. [file 12859_2022_4732_MOESM21_ESM.xlsx]

## Sheet: Sheet1
Covariate	PvalueMean	PvalueStd
age_at_initial_pathologic_diagnosis	0.68693	0.200385
gender	0.554267	0.230358
pathologic_M	0.065089	0.102083
pathologic_N	0.23814	0.298444
pathologic_T	0.155513	0.280762
pathologic_stage	0.544847	0.349712
CoCNV	0.000141445	0.000500103
CoDM	0.00422396	0.0122805
