# Supplementary material for: Gene co-expression network based on part mutual information for gene-to-gene relationship and gene-cancer correlation analysis
Source: BMC Bioinformatics. 2022 May 24;23:194. doi: 10.1186/s12859-022-04732-9 (PMC9128248; doi:10.1186/s12859-022-04732-9)
Supplement: Supplementary file 22 — Additional file 22 Supplementary Table S21. Comparison of survival classification using single gene CNV and two gene CoCNV. [file 12859_2022_4732_MOESM22_ESM.xlsx]

## Sheet: Sheet1
CancerSubtype	CNVSamples	SingleOnly	Overlap	PairOnly	Increased	Decreased
BRCA0000	112	19	40	24	3	17
BRCA0100	65	5	4	3	1	0
BRCA0110	366	49	84	170	51	6
BRCA0111	118	11	5	16	5	0
BRCA0112	98	31	24	24	10	0
COAD000	248	33	36	89	22	12
COAD010	67	27	2	15	1	1
COAD020	59	0	0	0	0	0
ESCA00	88	15	8	22	2	1
ESCA01	96	21	20	32	9	7
LUAD00	89	29	37	12	10	5
LUAD01	78	38	50	31	7	5
LUAD02	63	1	3	13	0	2
LUSC00	479	25	43	91	20	11
STAD00	294	25	23	74	14	3
STAD01	63	6	4	5	0	1
STAD02	83	0	0	0	0	0
